# Supplementary material for: Multiple and High-Risk Clones of Extended-Spectrum Cephalosporin-Resistant and blaNDM-5-Harbouring Uropathogenic Escherichia coli from Cats and Dogs in Thailand
Source: Antibiotics (Basel). 2021 Nov 10;10(11):1374. doi: 10.3390/antibiotics10111374 (PMC8614778; doi:10.3390/antibiotics10111374)
Supplement: Supplementary file 1 [file antibiotics-10-01374-s001.zip]

Archive with 1 entries (1 files):
- antibiotics-1405064-supplementary.pdf
